# Supplementary material for: Genome-Wide Association Analysis of Heat Tolerance in F2 Progeny from the Hybridization between Two Congeneric Oyster Species
Source: Int J Mol Sci. 2023 Dec 21;25(1):125. doi: 10.3390/ijms25010125 (PMC10778899; doi:10.3390/ijms25010125)
Supplement: Supplementary file 1 [file ijms-25-00125-s001.zip]

Archive with 1 entries (1 files):
- ijms-2762246-supplementary.pdf
